# Supplementary material for: Preparation of a Dual-Functional Active Film Based on Bilayer Hydrogel and Red Cabbage Anthocyanin for Maintaining and Monitoring Pork Freshness
Source: Foods. 2023 Dec 18;12(24):4520. doi: 10.3390/foods12244520 (PMC10742916; doi:10.3390/foods12244520)
Supplement: Supplementary file 1 [file foods-12-04520-s001.zip]

Archive with 1 entries (1 files):
- foods-2697937-supplementary.pdf
